# Supplementary material for: Pharmacological Potential of Flavonoids against Neurotropic Viruses
Source: Pharmaceuticals (Basel). 2022 Sep 15;15(9):1149. doi: 10.3390/ph15091149 (PMC9502241; doi:10.3390/ph15091149)
Supplement: Supplementary file 1 [file pharmaceuticals-15-01149-s001.zip]

Archive with 1 entries (1 files):
- pharmaceuticals-1815592-supplementary.pdf
